# Supplementary material for: Host Species Affects Bacterial Evenness, but Not Diversity: Comparison of Fecal Bacteria of Cows and Goats Offered the Same Diet
Source: Animals (Basel). 2022 Aug 9;12(16):2011. doi: 10.3390/ani12162011 (PMC9404439; doi:10.3390/ani12162011)
Supplement: Supplementary file 1 [file animals-12-02011-s001.zip]

Archive with 1 entries (1 files):
- animals-1742411-supplementary.pdf
